# Supplementary material for: The Prognostic Role of Right Ventricular Stroke Work Index during Liver Transplantation
Source: J Clin Med. 2021 Sep 6;10(17):4022. doi: 10.3390/jcm10174022 (PMC8432510; doi:10.3390/jcm10174022)
Supplement: Supplementary file 1 [file jcm-10-04022-s001.zip]

Archive with 1 entries (1 files):
- jcm-1347088-supplementary.pdf
